# Supplementary material for: Enzyme Production Potential of Penicillium oxalicum M1816 and Its Application in Ferulic Acid Production
Source: Foods. 2021 Oct 26;10(11):2577. doi: 10.3390/foods10112577 (PMC8621443; doi:10.3390/foods10112577)
Supplement: Supplementary file 1 [file foods-10-02577-s001.zip]

Archive with 1 entries (1 files):
- foods-1385365-supplementary.pdf
